# Supplementary material for: Context-dependent function of TSLP and IL-1β in skin allergic sensitization and atopic march
Source: Nat Commun. 2022 Sep 1;13:4703. doi: 10.1038/s41467-022-32196-1 (PMC9437001; doi:10.1038/s41467-022-32196-1)
Supplement: Supplementary file 4 — Source Data [file 41467_2022_32196_MOESM4_ESM.xlsx]

## Sheet: Fig. 1
Fig. 1b
NT	LMP_30µm	LMP_91µm
0	595.994	386.574
0	538.174	671.533
0	380.773	571.883
5.54635	283.147	552.228
2.80624	642.109	281.322
	178.335	351.363
	439.406
	165.508
	194.274
	217.756
	145.465
	122.813
Fig. 1f
IL-4+ (AmCyan) cells among TCR-b+ cells in ear dermis (%)								IL-13+ (DsRed) cells among TCR-b+ cells in ear dermis (%)
WT_NS	WT_e.c.PBS	WT_e.c.HDM	Tslp-/-_e.c.HDM	WT_d.c.PBS	WT_d.c.HDM	Tslp-/-_d.c.HDM		WT_NS	WT_e.c.PBS	WT_e.c.HDM	Tslp-/-_e.c.HDM	WT_d.c.PBS	WT_d.c.HDM	Tslp-/-_d.c.HDM
0.23	0.5	1.86	0.44	2.79	13.7	5.82		0.15	0.74	1.09	0.25	1.28	3.89	1.92
0.45	0.44	1.13	0.24		18.1	5.94		0.35		0.83	0.24		7.93	1.88
0.49	0.75	3.84	0.33		9.58	4.62		1.46		2.56	0.13		2.98	1.5
0.94	0.89		1.45			6.43		0.94			0.87			2.17
0.19			1.01					0.58			0.77
0.61			0.86					1.52
Fig. 1g
WT_NS	WT_e.c.PBS	WT_e.c.HDM	Tslp-/-_e.c.HDM	WT_d.c.PBS	WT_d.c.HDM	Tslp-/-_d.c.HDM
7310000	6490000	20800000	8440000	28000000	68300000	57000000
10600000	4310000	18500000	4390000	42600000	60800000	56500000
4130000	2550000	30000000	7290000		44000000	63800000
4130000	2630000	24100000	8880000		60800000	60500000
		22300000	9310000
			8380000
Fig. 1h
CXCR5+ PD1+ Tfh cells among CD4+ T cells (%)								CXCR5+ PD1+ Tfh cell number (#)
WT_NS	WT_e.c.PBS	WT_e.c.HDM	Tslp-/-_e.c.HDM	WT_d.c.PBS	WT_d.c.HDM	Tslp-/-_d.c.HDM		WT_NS	WT_e.c.PBS	WT_e.c.HDM	Tslp-/-_e.c.HDM	WT_d.c.PBS	WT_d.c.HDM	Tslp-/-_d.c.HDM
0.609	1.07	9.81	6.74	4.84	15.4	10		23600	37200	1040000	256000	442000	3420000	1650000
0.625	0.911	8.45	5.16	5.94	17.8	6.2		31400	22200	897000	95600	780000	3480000	853000
1.38	0.907	16.4	2.63		14.3	7.82		27600	11400	1270000	121000		1870000	1440000
1.58	0.876	14.1	9.02		9.9	8.78		27500	11900	807000	232000		1880000	1480000
		17.4	5.66							580000	194000
			4.33								87900
IL-4+ (AmCyan) among CXCR5+ PD1+ Tfh cells (%)								IL-4+ (AmCyan) Tfh cell number (#)
WT_NS	WT_e.c.PBS	WT_e.c.HDM	Tslp-/-_e.c.HDM	WT_d.c.PBS	WT_d.c.HDM	Tslp-/-_d.c.HDM		WT_NS	WT_e.c.PBS	WT_e.c.HDM	Tslp-/-_e.c.HDM	WT_d.c.PBS	WT_d.c.HDM	Tslp-/-_d.c.HDM
1.03	10.5	18.9	14.2	11.8	14.8	8.02		243	1880	170000	36400	52100	516000	133000
1.54	12.8	20.6	9.22	13	20.2	7.58		485	4910	262000	8820	101000	378000	64400
	4.61	20.7	9.77		13.4	4.88			1900	166000	11900		253000	70100
			13.1			7.42					30400			110000
			7.57								14700
			12.7								11100
Fig. 1i
GL7+ Fas+ GC B cell number								IgE+ B cell number								IgG1+ B cell number
WT_NS	WT_e.c.PBS	WT_e.c.HDM	Tslp-/-_e.c.HDM	WT_d.c.PBS	WT_d.c.HDM	Tslp-/-_d.c.HDM		WT_NS	WT_e.c.PBS	WT_e.c.HDM	Tslp-/-_e.c.HDM	WT_d.c.PBS	WT_d.c.HDM	Tslp-/-_d.c.HDM		WT_NS	WT_e.c.PBS	WT_e.c.HDM	Tslp-/-_e.c.HDM	WT_d.c.PBS	WT_d.c.HDM	Tslp-/-_d.c.HDM
16200	35900	1890000	687000	935000	4920000	2490000		28300	2650	51500	17400	43400	172000	724000		51800	27100	1130000	383000	666000	4120000	3510000
128000	24100	1870000	291000	1270000	4190000	1990000		5930	1850	61100	4830	99300	299000	718000		88000	16500	1050000	168000	1220000	4060000	4160000
29800	5690	3240000	208000		2380000	2640000		2270	1970	113000	9260		301000	384000		22400	3750	1990000	111000		3000000	3770000
30000	23800	1980000	876000		3440000	2030000		4030	1770	75400	25200		380000	497000		39900	13300	993000	467000		3950000	3760000
		1960000	701000							71600	23700							1060000	406000
			497000								14400								262000
Fig. 1j
HDM-specific IgE					HDM-specific IgG1
WT_e.c.HDM	Tslp-/-_e.c.HDM	WT_d.c.HDM	Tslp-/-_d.c.HDM		WT_e.c.HDM	Tslp-/-_e.c.HDM	WT_d.c.HDM	Tslp-/-_d.c.HDM
61.9547	14.2443	150.151	33.3553		18948.5	5386	49701.5	64704
37.3186	6.87329	219.054	372.844		3213.5	1288.9	25896.6	116222
61.6597	47.2887	133.94	134.77		2434.9	2722.6	8966.1	19680.6
80.2365	0	183.88	162.402		11751.2	1720.1	39055.2	77408.4
79.6449	60.0056				18520.6	4943.2
	6.79151					4084.9

## Sheet: Fig. 2
Fig. 2a
WT_NS	WT_e.c.PBS	WT_e.c.HDM	Tslp-/-_e.c.HDM	WT_d.c.PBS	WT_d.c.HDM	Tslp-/-_d.c.HDM
444000	393000	294000	340000	490000	658000	878000
398000	465000	414000	254000	520000	645000	543000
	308000	315000	309000		1170000	345000
		410000	168000		1180000	538000
		823000	123000
Fig. 2b
	WT_NS		WT_e.c.PBS			WT_e.c.HDM					Tslp-/-_e.c.HDM					WT_d.c.PBS		WT_d.c.HDM				Tslp-/-_d.c.HDM
Eosinophils	12000	887	8030	9540	1940	56000	37000	127000	141000	224000	15100	5440	2430	3760	808	4610	2240	171000	204000	538000	561000	114000	136000	74700	84600
Neutrophils	110000	84300	99400	118000	36900	32100	77500	83900	83900	129000	34300	76200	75800	13300	17000	57600	101000	102000	132000	258000	178000	139000	156000	83500	162000
Lymphocytes	9970	1770	15100	8350	10700	13200	16200	20600	20300	103000	13100	4760	3640	6490	7000	5760	7840	14400	12200	43000	43800	36200	23200	19800	18900
Macrophages	312000	311000	270000	329000	258000	193000	283000	83900	164000	366000	277000	167000	227000	144000	97700	422000	409000	370000	297000	326000	392000	588000	228000	167000	272000
Fig. 2c
	WT_NS		WT_e.c.PBS			WT_e.c.HDM			Tslp-/-_e.c.HDM			WT_d.c.PBS		WT_d.c.HDM				Tslp-/-_d.c.HDM
IL-4	0.00130924	0.00123664	0	0.00013318	0.00024703	0.177263	0.292777	0.165813	0.00130273	0.00295264	0.00138683	0.00034943	0.00042138	0.449126	1.28793	1.40779	0.855153	0.179947	0.235581	0.19223	0.0971421
IL-5	0.0714235	0.0304149	0.0205198	0	0	0.444648	0.246087	0.719341	0	0.110935	0	0.0655665	0	0.0456551	0.578497	1.88448	1.49136		0.0173545	0	0.310201
IL-13	0.0143098	0.00898046	0.0352923	0	0.0281206	0.199204	0.380521	0.323685	0.0345596	0.00505651	0.0321717	0.00640176	0.00256935	0.292877	0.721338	1.88068	1.1051	0.0940658	0.169529	0.117647	0.0787241
CCR3	0.0422398	0.00888084	0.00788929	0.010296	0.00978739	0.0815511	0.0633709	0.338847	0.0110526	0.0285286	0.0120311	0.00446389	0.00499913	0.277397	0.54559	1.46671	1.71031	0.158671	0.374341	0.142562	0.125267
MCPT8	0.00087608	0.00096853	0	0	0	0.0888162	0.0994407	0.186514	0.00088633	0.0222295	0.00350312	0.00072745	0.00041322	0.300259	0.732789	1.75824	1.20871	0.137554	0.199958	0.104596	0.0909721
Fig. 2e
	WT_NS								WT_e.c.HDM								Tslp-/-_e.c.HDM				WT_d.c.HDM										Tslp-/-_d.c.HDM
PBS	0.5509	0.770857	0.789766	0.660879	0.653274	0.699816	0.652449	0.952015	0.595568	0.619119	0.560218	0.745677	0.709921	0.569097	0.5128	0.815533	0.680701	0.489784	0.585242	0.662114	0.650398	0.811747	0.681127	0.737312	0.636758	0.462892	0.836632	0.935131	0.667025	0.936414	0.496365	0.538744	0.517555
MCh	1.87207	1.99503	2.16925	1.93355	3.01201	2.89892	2.80888	2.49779	3.90784	5.56484	3.55065	4.33312	4.64574	4.61444	6.60605	4.74221	4.26045	2.02461	3.29349	2.67688	5.14842	5.13836	5.1314	8.77294	8.57936	6.36018	8.97673	6.55224	7.27367	6.14306	6.46266	5.01	6.5155

## Sheet: Fig. 3
Fig. 3b
NT	LMP_30 µm	LMP_91 µm
4.19815	240.43	514.8
3.09258	158.831	515.324
2.78087	88.6496	474.371
0	72.1487	377.969
3.77015	146.991	1000.67
	54.7821	655.276
	110.487
	37.4017
	127.034
	113.096
	83.7568
	83.6689
Fig. 3d
+PBS	+IL-1b
271.964	150.924
300.198	335.868
207.995	140.219
153.669	164.293
Fig. 3f
CXCR5+ PD1+ Tfh cells (#)							GL7+ Fas+ GC B cells (#)							IgG1+ B cells (#)							IgE+ B cells (#)
WT_e.c. PBS	WT_e.c. IL1b	WT_e.c. HDM	WT_e.c. HDM+IL1b	Tslp-/-_e.c. HDM	Tslp-/-_e.c. HDM + IL-1b		WT_e.c. PBS	WT_e.c. IL1b	WT_e.c. HDM	WT_e.c. HDM+IL1b	Tslp-/-_e.c. HDM	Tslp-/-_e.c. HDM + IL-1b		WT_e.c. PBS	WT_e.c. IL1b	WT_e.c. HDM	WT_e.c. HDM+IL1b	Tslp-/-_e.c. HDM	Tslp-/-_e.c. HDM + IL-1b		WT_e.c. PBS	WT_e.c. IL1b	WT_e.c. HDM	WT_e.c. HDM+IL1b	Tslp-/-_e.c. HDM	Tslp-/-_e.c. HDM + IL-1b
37200	329000	1450000	1830000	123000	560000		35900	492000	2310000	2700000	280800	1193063		27100	419000	1460000	1560000	125100	640238		2650	27500	87300	118000	6390	33075
22200	198000	1190000	1490000	64100	416000		24100	403000	1690000	2640000	223928	1660275		16500	281000	939000	1490000	132495	976425		1850	14100	53800	116000	5475	66975
11400	259000	1120000	1890000	94600	1290000		5690	602000	1560000	3110000	480634	4225650		3750	316000	884000	1810000	280238	2338050		1970	28500	55800	148000	8460	182325
11900	370000				827000		23800	810000				2182744		13300	508000				1183463		1770	18500				105806
	233000							579000							381000							44200
Fig. 3g
HDM-specific IgG1					HDM-specific IgE
WT_e.c. HDM	WT_e.c. HDM+IL1b	Tslp-/-_e.c. HDM	Tslp-/-_e.c. HDM + IL-1b		WT_e.c. HDM	WT_e.c. HDM+IL1b	Tslp-/-_e.c. HDM	Tslp-/-_e.c. HDM + IL-1b
3358.75	19912.2	5722.87	48103.7		35.7054	88.8226	0	37.3718
3077.86	19315.9	3721.72	37137.2		30.6801	71.9125	0	47.2818
5261.86	69180.2	5288.04	30666.4		40.7609	24.5951	11.888	37.3718
12290.2	70394.1	1245.2	35179.3		36.1603	57.9491	0	24.7989
4139.04	26776.7	8039.3			31.3542	34.9183	0
		1648.13					0

## Sheet: Fig. 4
Fig. 4a
WT_PBS	WT_IL-1b	WT_e.c.HDM	WT_e.c.HDM+IL-1β	K164 Tslp-/-_e.c.HDM	Tslp-/-_e.c.HDM+IL-1β
101000	201000	900000	1290000	364000	1020000
408000	316000	878000	1860000	316000	700000
268000	343000	368000	2320000	358000	565000
525000	383000				815000
	528000
Fig. 4b
	WT_PBS				WT_IL-1b					WT_e.c.HDM			WT_e.c.HDM+IL-1b			Tslp-/-_e.c.HDM			Tslp-/-_e.c.HDM+IL-1b
Eosinophils	3160	3180	621	0	0	706	0	756	0	298000	194000	71300	464000	669000	1020000	5160	8190	4790	288000	124000	110000	216000
Neutrophils	16500	10600	23600	29400	11300	15500	12200	15100	44400	167000	229000	23800	304000	618000	545000	38700	56700	28100	378000	235000	132000	248000
Lymphocytes	5880	0	0	6680	512	12700	5320	0	5220	5970	61800	14900	177000	85500	170000	5160	8190	2050	38700	28400	17900	30000
Macrophages	75700	394000	243000	489000	189000	287000	325000	367000	478000	406000	416000	258000	345000	488000	582000	315000	243000	323000	310000	313000	305000	321000
Fig. 4c
	WT_PBS			WT_IL-1b				WT_e.c.HDM			WT_e.c.HDM+IL-1b			Tslp-/-_e.c.HDM			Tslp-/-_e.c.HDM+IL-1b
IL-4	0	0.00025246	0.00046827	0	0.0013612	0.00024258	0.00185812	0.336025	0.554996	0.314319	0.195259	1.84802	0.956718	0.00246949	0.0055971	0.00262891	0.103807	0.380044	0.320698	0.396249
IL-5	0.0205037	0	0	0.0319919	0.0229402	0.0321075	0	0.4443	0.245894	0.718778	1.22746	0.528433	1.24411	0	0.110848	0	0	0.484394	0.180312	0.118054
IL-13	0.0411474	0	0.0327859	0.0604036	0	0	0.105706	0.232253	0.443651	0.377386	0.874442	1.12149	1.00406	0.0402932	0.0058954	0.0375091	0.314329	0.257032	0.150634	0.319357
CCR3	0.00097839	0.00127687	0.00121379	0.00051111	0.00067586	0.0002066	0.0012487	0.149747	0.192025	0.419219	1.11565	1.229	0.655346	0.0137188	0.039526	0.0205998	0.454099	0.334817	0.147913	0.381579
MCPT8	0	0	0	0	0	0	0	0.136136	0.166516	0.223943	0.495537	1.3979	1.10657	0.00051115	0.0377573	0.00127688	0.213963	0.289365	0.107413	0.207914

## Sheet: Fig. 5
Fig. 5a
	Non-treated				e.c. HDM				d.c. HDM
Eos	0.19	0.33	0.22	0.36	0.66	0.63	0.53	0.71	0.34	0.43	0.23	0.49
Baso	0.036	0.069	0.022	0.083	0.15	0.16	0.093	0.15	0.16	0.14	0.1	0.16
TCR-+	0.52	0.69	0.52	0.63	0.66	0.64	0.56	0.59	0.27	0.42	0.35	0.39
GR-1hi	0.071	0.051	0.12	0.19	1.15	2.61	1.32	1.33	6.37	10.1	5.13	7.02
GR-1int	0.12	0.14	0.18	0.3	0.87	1.65	1.31	1.54	2.01	3.48	2.15	2.74
Fig. 5c
	Non-treated				d.c. HDM
Eos	0.00281	0	0.00164	0.00111	0.00603	0.016	0.00756	0.00296
Baso	0	0	0.000818	0	0.00201	0.00118	0.028	0.012
TCR-+	0	0.000923	0	0	0	0	0	0
GR-1hi	0.00842	0.000923	0.00409	0.00891	0.27	0.55	0.46	0.48
GR-1int	0.049	0.035	0.033	0.058	0.39	0.86	0.73	0.61
Fig. 5f
	PBS				NIMP-R14				Anti-Ly6G
CD3+	2.4	1.82	1.18	2.47	2.28	2.57	1.7	1.67	1.27	1.18	1.55	1.47
Eos	0.39	0.26	0.15	0.24	0.15	0.19	0.17	0.26	0.23	0.19	0.26	0.069
GR-1hi	8.74	3.18	3.71	5.67	0.13	0.21	0.016	0.032	0.26	0.13	0.16	0.24
GR-1int	3.38	2.32	1.06	2.1	0.68	0.28	0.16	0.21	2.46	1.62	2.46	1.97
Fig. 5g
IL-1β ELISA					TSLP ELISA
Non-treated	PBS	NIMP-R14	Anti-Ly6G		Non-treated	PBS	NIMP-R14	Anti-Ly6G
<1.3	576.454	148.469	341.651		<1.3	24.4005	52.7993	97.5118
<1.3	616.999	284.946	305.887		<1.3	38.6795	37.1539	172.597
<1.3	719.62	157.52	348.127		<1.3	18.4615	59.1305	41.2859
<1.3	757.189	143.106	471.16		<1.3	49.7728	26.7331	30.4212
	722.746	106.243				52.5786	17.2843
	800.389	118.113				92.255	37.7692
	519.93					89.8654
	502.376					101.012
	524.683					63.8179
	480.045					55.1281
Fig. 5h
e.c. HDM_WT	e.c. HDM_Tslp-/-	d.c. HDM_WT	d.c. HDM_Tslp-/-
132.664	42.4254	467.359	722.213
156.872	67.9735	679.325	669.878
99.3303	86.4579	810.957	665.463
33.9276	135.499	676.545	677.549
34.3959	69.7602	625.393	568.52
41.4664	67.226	752.348	500.64
		714.7	588.415
		944.769	734.514
Fig. 5i
	e.c. HDM_WT						e.c. HDM_Tslp-/-						d.c. HDM_WT										d.c. HDM_Tslp-/-
GR-1hi	0.24	0.5	0.42	0.24	0.39	1.02	0.25	0.47	0.44	0.18	0.72	0.5	5.96	3.51	8.05	2.68	6.4	5.29	4.38	6.33	2.69	5.86	2.53	4.01	5.4	3.2	4.19	3.12	4.12	6.34	6.79	4.16
GR-1int	0.56	0.8	0.48	0.55	0.56	0.72	0.34	0.95	0.81	0.21	1.46	0.91	3	2.5	3.51	1.1	2.34	2.98	2.3	3.17	1.2	2.82	1.6	1.71	2.19	2.62	1.46	2.25	2.22	2.34	2.56	2.09
Fig. 5j
+PBS	+TSLP
114.353	107.13
83.9078	85.6197
113.883	111.742
118.383	56.0819
98.5598	83.7257
106.32	126.37
79.6577	87.907
89.3642	94.9424

## Sheet: Fig. 6
Fig. 6b
Total BAL cell number
Non-sensitized	PBS	NIMP-R14	Anti-Ly6G
284000	1290000	485000	676000
183000	1750000	865000	699000
465000	1100000	618000	839000
305000	1440000	580000
Cell number in BAL
	Non-sensitized				PBS				NIMP-R14				Anti-Ly6G
Eosinophils	0	0	5481.34	2079.55	763000	1090000	658000	866000	78329.6	314165	132808	74438.5	189000	223000	349000
Neutrophils	27715.1	53327.9	68516.7	44363.6	59200	106000	94400	138000	72964.6	117288	157780	35668.4	86700	88700	101000
Lymphocytes	0	0	35628.7	2079.55	50300	69300	51000	74200	5365.04	6283.29	3405.33	4652.41	36300	76000	64300
Macrophages	256035	129172	355373	256477	417000	477000	299000	364000	328341	427264	323506	465241	364000	311000	324000
Fig. 6c
	Non-sensitized				PBS				NIMP-R14			Anti-Ly6G
IL-13	0.00107083	0.00189959	0.00774071	2.2852e-05	0.87623	1.82809	0.643834	0.651849	0.134924	0.103841	0.0778379	0.113707	0.0790946	0.393839	0.369608
IL-5	0.0406631	0	0.053563	0	1.01085	1.63855	0.796	0.554598	0.0438004	0.0942781	0.218109	0.166695	0.168143	0.426574	0.51585
IL-4	0.0005768	0.00089033	0	0.00123075	1.09185	1.04407	0.79612	1.06796	0.591642	0.133883	0.0759501	0.249518	0.124508	0.607748	1.07495
CCR3	0.00093569	0.00195872	0.00048685	0.00488922	0.667744	1.33516	1.13318	0.86392	0.264331	0.0872736	0.0545597	0.197037	0.152487	0.526408	0.411827
MCPT8	0	0.00029714	0	0.00084033	1.71486	1.13154	0.384932	0.768666	0.313353	0.115932	0.124126	0.576302	0.364701	0.579178	0.724277
Fig. 6e
PBS	NIMP-R14	Anti-Ly6G
131.698	37.4814	9.81487
198.547	54.8468	8.47235
240.334	104.033	37.1895
144.84	37.6277	61.2278

## Sheet: Fig. 7
Fig. 7b
Total BAL cell number
HDM_PBS	HDM_NIMP-R14	HDM_IL-1b_NIMP-R14
1800000	448000	1240000
718000	415000	1410000
1220000	413000	1970000
625000	358000	1830000
1630000		2470000
Differential cell number in BAL
	HDM_PBS					HDM_NIMP-R14				HDM_IL-1b_NIMP-R14
Eosinophils	940000	246000	632000	207000	665000	3920	32400	4350	22600	400000	694000	819000	840000	1100000
Neutrophils	182970	134652	200475	107456	308190	49939.8	88724.1	59177.2	80129.3	245184	202485	359232	277644	450129
Lymphocytes	37855.9	23083.1	30375	24122.8	31519.4	3916.85	18126.4	14794.3	19176.2	33296.6	74382.4	82623.4	77875.7	102091
Macrophages	634086	313546	352350	286184	619881	389726	275713	334177	235594	556961	433897	704095	629777	812089
Fig. 7c
	HDM_PBS					HDM_NIMP-R14				HDM_IL-1b_NIMP-R14
IL-4	0.604275	0.127583	0.553077	0.684485	3.03058	0.0285658	0.0525524	0.0157813	0.0404971	0.211137	0.138898	0.110924	0.0894876
IL-5	1.00382	0.488456	1.03351	0.272703	0.627183	0.0682887	0.0231009	0.0553083	0.107203	1.62951	0.842275	0.830744	0.69747
IL-13	1.49987	0.457585	1.00913	0.579892	1.45352	0.0352288	0.0521055	0.042628	0.128506	0.895433	0.66189	0.640345	0.717503
CCR3	1.25765	0.569002	1.30284	0.73436	1.13615	0.0232102	0.0765945	0.0353948	0.13324	0.819888	0.637939	1.50975	0.523723
MCPT8	1.39206	0.377588	1.10397	0.991143	1.13523	0.0304559	0.0761537	0.0131632	0.156589	0.960251	0.446581	0.40347	0.598261
Fig. 7e
	Non-sensitized				HDM_PBS					HDM_NIMP-R14				HDM_IL-1b_NIMP-R14
PBS	0.558303	0.429734	0.46324	0.53173	0.497485	0.619404	0.592716	0.60606	0.748365	0.540466	0.536314	0.53839	0.537352	0.505422	0.60606	0.555741	0.5809	0.547985
MCh	2.10617	1.94328	2.71873	2.46347	4.34763	4.25466	4.4406	5.11942	4.77904	3.58715	2.71809	3.83386	3.27597	4.5923	5.84213	7.42116	6.66288	3.39902
Fig. 7f
HDM-specific IgE				HDM-specific IgG1
PBS_HDM	HDM_NIMP-R14	HDM_IL-1b_NIMP-R14		PBS_HDM	HDM_NIMP-R14	HDM_IL-1b_NIMP-R14
435.279	184.636	77.5738		7918.72	5929.37	1366.22
36.1054	28.188	223.796		506.395	210.152	14221.3
80.8243	21.1673	122.502		3900.03	209.446	8808.98
62.5403	39.7586	120.313		4194.05	676.907	3820.85
260.753		115.88		17764		6751.21

## Sheet: Supplementary Fig. 1
Supplementary Fig. 1a
Eosinophils (ear)								Basophils (ear)
WT_NS	WT_ec. PBS	WT_e.c. HDM	Tslp-/-_e.c. HDM	WT_dc. PBS	WT_d.c.HDM	Tslp-/-_d.c.HDM		WT_NS	WT_ec. PBS	WT_e.c. HDM	Tslp-/-_e.c. HDM	WT_dc. PBS	WT_d.c.HDM	Tslp-/-_d.c.HDM
2.6	5	45.2	8.6	29.6	79.4	76		0.2	0.2	1.8	0.2	4.4	52.8	22.8
2.2	8.2	24.2	1.4	28.6	71.2	85.4		0	0.2	2.6	0	3.4	38.4	30
1.4	2.4	33.4	2		72.2	54.2		0	0	4	0		47	23
2.8	5.2	16	6		89	42.2		0	0.4	3.6	0		47	18
		38.8	2		100.4					17	0		49
		23								10
		34								15.6
		22.8								6.2
Supplementary Fig. 1b
Eosinophils (lung)								Basophils (lung)
WT_NS	WT_ec. PBS	WT_e.c. HDM	Tslp-/-_e.c. HDM	WT_dc. PBS	WT_d.c.HDM	Tslp-/-_d.c.HDM		WT_NS	WT_ec. PBS	WT_e.c. HDM	Tslp-/-_e.c. HDM	WT_dc. PBS	WT_d.c.HDM	Tslp-/-_d.c.HDM
33.4	18.2	108.4	67.4	20	182.8	110.6		2.6	1	13.4	1	4.4	41.2	13.8
10	13.4	97.8	36.6	14	225.2	109.4		1.4	1	13.6	0.8	2.8	45.4	16
10.2	21	125	52.2	5.2	183.2	114.2		1	0.4	15	0	0.2	30.2	26
7.2		97.2	38	10.6	185.2	53.8		2		17.4	1.2	3.2	42.4	9.8
10.6		74.4	21.6		102	103		4.6		16.2	0		16.8	22.2
11.8		125			118.4	85.2		4.2		16.2			23.2	15.4
		87.6			174	54.2				5.6			38	10.8
		67.2			224.2	60.4				14.6			48.2	9.2
		77.8			250.4					13.4			51.8
Supplementary Fig. 1c
Eosinophils (ear)								Basophils (ear)
ec. PBS_WT	ec. IL-1β_WT	e.c. HDM_WT	e.c. HDM+IL-1b_WT	e.c. HDM_Tslp-/-	e.c. HDM+IL-1b_Tslp-/-			ec. PBS_WT	ec. IL-1β_WT	e.c. HDM_WT	e.c. HDM+IL-1b_WT	e.c. HDM_Tslp-/-	e.c. HDM+IL-1b_Tslp-/-
5.6	20	45.4	89.8	4.6	41.2			1.6	1.4	7.4	17.2	0.2	4.8
7	15.2	28	82.2	5	47.2			0	0.2	16.8	22.6	0	2.6
6		39	96.8	3.4	50.6			0.6		10.2	27.8	0	4.4
		46.8	75.6		33.4					9.8	25.2		2
Supplementary Fig. 1d
Eosinophils (lung)								Basophils (lung)
ec. PBS_WT	ec. IL-1β_WT	e.c. HDM_WT	e.c. HDM+IL-1b_WT	e.c. HDM_Tslp-/-	e.c. HDM+IL-1b_Tslp-/-			ec. PBS_WT	ec. IL-1β_WT	e.c. HDM_WT	e.c. HDM+IL-1b_WT	e.c. HDM_Tslp-/-	e.c. HDM+IL-1b_Tslp-/-
14.6	13.6	104.8	169.2	30.4	85.6			1	1	8.6	24.2	0.6	9.6
19.4	12.6	58	170.4	43.4	98.8			2	0	5.6	29.2	1	8.4
17.6	17	91.4	155.2	40.6	93.4			1.2	0.6	8.2	46	1.2	8.4
	14.6	92.2	179.8		104.2				0.4	5.8	54.8		8
	13		180.4						1		46.6
			183.2								41.8

## Sheet: Supplementary Fig. 4
Supplementary Fig. 4a
IL-13+ (DsRed) among CD45+ TCRb+ cells (%)					IL-4+ (AmCyan) among CD45+ TCRb+ cells (%)
WT_e.c. HDM	WT_e.c. HDM+IL1b	Tslp-/-_e.c. HDM	Tslp-/-_e.c. HDM + IL-1b		WT_e.c. HDM	WT_e.c. HDM+IL1b	Tslp-/-_e.c. HDM	Tslp-/-_e.c. HDM + IL-1b
2.21	2.58	0.11	0.33		5.8	3.93	1.93	1.11
2.27	2.1	0.13	0.87		4.22	3.24	1.73	2.75
1.63	2.68	0.24	1.1		4.94	6.77	2.77	3.95
Supplementary Fig. 4b
IL-4+ (AmCyan) among CXCR5+ PD1+ Tfh cells (%)					IL-4+ (AmCyan) Tfh cell number
WT_e.c. HDM	WT_e.c. HDM+IL1b	Tslp-/-_e.c. HDM	Tslp-/-_e.c. HDM + IL-1b		WT_e.c. HDM	WT_e.c. HDM+IL1b	Tslp-/-_e.c. HDM	Tslp-/-_e.c. HDM + IL-1b
30.7	37.1	13.4	13.9		178000	683000	16200	56400
23.6	47.2	16	30		156000	671000	10400	386000
33.9	48.3	28.6	42.3		201000	959000	27000	349000

## Sheet: Supplementary Fig. 7
Supplementary Fig. 7a
	NT								e.c. HDM							d.c. HDM
CXCL1	0.0154243	0.00411824	0.00564963	0.00756812	0.0027651	0.0104926	0.00968546	0.00858655	0.954269	0.573658	1.05673	1.06943	0.729431	0.72569	1.08768	1.24384	0.76067	1.08544	1.63329	0.643442	0.633312
CXCL2	0.0154418	0.00153842	0.00449091	0.0295796	0.00046923	0.0103792	0.0150072	0.0304886	0.0728561	0.201575	0.178602	0.448416	0.262028	0.380767	0.164974	1.3681	0.840071	0.934988	1.43812	0.584866	0.833855
CXCL3	0.0104387	0.00129654	0.00351587	0.00417468	0	0.00505054	0.00847019	0.00137148	0.0866676	0.177291	0.154545	0.36701	0.231705	0.375317	0.119704	1.48426	0.857519	0.585406	2.05856	0.570181	0.44408
CXCL5	0.0147756	0.00146209	0.00690281	0.00756254	0.0032252	0.00171579	0.00614898	0.00531127	0.0522176	0.0919929	0.165054	0.222192	0.209071	0.226624	0.105385	2.09837	0.757022	0.453104	1.68421	0.470508	0.536782
CCL2	0.0179767	0.0314992	0.0487588	0.0407466	0.0257891	0.0413569	0.0374052	0.0274902	0.372591	0.457688	0.63396	0.318454	0.536708	0.542281	0.561093	1.06367	0.417301	0.749464	2.80658	0.338392	0.624592
CCL3	0.00914259	0.00584474	0.00520893	0.0186329	0.00147893	0.00930733	0.00893349	0.0110904	0.0500356	0.168487	0.162125	0.458742	0.240603	0.313426	0.152302	1.18282	0.674152	1.23578	1.6173	0.674393	0.615562
IL-17C	1.2231	0.481344	1.53619	1.96235	0.442235	0.893014	0.657687	0.80409	1.23983	1.29181	0.968169	1.03822	1.08944	0.69062	0.57938	1.00824	0.677336	0.801919	1.29508	0.889885	1.0813
S100A7	0.118392	0.168517	0.844592	0.572509	0.105558	0.149579	0.278622	0.427284	0.441843	0.184507	0.54985	0.298012	0.953085	0.234968	0.586658	1.02303	0.853855	0.872909	1.47546	0.608209	1.16653
S100A8	0.00795317	0.00185737	0.00522449	0.00713113	0.00140076	0.00797284	0.00706517	0.011949	0.28462	0.404225	0.371563	0.402626	0.531262	0.426263	0.282698	1.2317	0.679293	0.938016	1.85321	0.665194	0.632581
S100A9	0.00459997	0.00113732	0.00125684	0.00639933	0.00078842	0.00686976	0.0041252	0.00351222	0.17109	0.271741	0.276909	0.320013	0.340793	0.357622	0.229269	1.22414	0.788019	0.76303	2.10495	0.556451	0.563415
Supplementary Fig. 7b
	NT_epidermis								e.c.HDM_epidermis								d.c.HDM_epidermis
CXCL2	0.00972123	0.010927	0.0502271	0.00476941	0.00424013	0.00974242	0.00492352	0.0288627	0.0122606	0.0403939	0.0313401	0.108805	0.022313	0.0532692	0.025604	0.0624088	2.00358	1.93318	0.247475	1.14279	0.709839	1.07837	0.522335	0.362436
CXCL3	0.00551451	0.0134779	0.0269333	0.00315851	0.00214784	0.00347444	0.00239159	0.0184687	0.0047726	0.00953237	0.0277688	0.0760115	0.0140929	0.0136024	0.0169827	0.0337336	1.2129	1.45368	0.665764	0.984053	0.735797	1.05336	0.948533	0.945919
CXCL5	0.0147795	0.0375417	0.0566566	0.00025085	0.010164	0.0252546	0.0144298	0.0251657	0.0261534	0.0280957	0.126431	0.202697	0.076945	0.0451282	0.0981195	0.076351	0.654169	0.992763	0.626016	0.814931	1.26431	1.21809	1.13962	1.29011
CCL3	0.0170281	0.0173274	0.0620484	0.0113584	0.00617362	0.0195824	0.0140281	0.0387094	0.0200025	0.0589425	0.0325407	0.100363	0.0270274	0.0616249	0.0261062	0.0610256	1.43116	2.46395	0.192674	1.34945	0.626285	1.01566	0.554397	0.366419
S100A7	0.0488071	0.0668994	0.112206	0.063499	0.0280538	0.0830818	0.0625624	0.0576422	0.60936	0.252402	0.4509	0.744773	0.31376	0.639075	0.37632	0.36877	1.00684	1.7467	0.718906	1.11636	0.4398	1.14371	1.16407	0.663611
S100A8	0.0118347	0.0247529	0.0412001	0.00376641	0.00365954	0.0162307	0.012075	0.0316758	0.140199	0.0976017	0.182231	0.242866	0.124132	0.236491	0.220194	0.157965	1.12893	1.37043	0.567865	0.960636	0.763507	1.27786	1.19088	0.739881
S100A9	0.0120844	0.0253593	0.0450163	0.00404148	0.00548367	0.0220836	0.0126737	0.0341815	0.187094	0.146048	0.220194	0.319881	0.174318	0.281692	0.240681	0.169495	1.07832	1.5457	0.573212	1.06012	0.756934	1.20287	1.04347	0.739379

[truncated: 3 more sheets: Supplementary Fig. 8, Supplementary Fig. 9, Supplementary Fig. 10]
